# Supplementary material for: Psychometric Examination of the Body, Eating, and Exercise Comparison Orientation Measure (BEECOM) among Spanish Adolescents and Young Adults
Source: Nutrients. 2023 Jan 26;15(3):626. doi: 10.3390/nu15030626 (PMC9921885; doi:10.3390/nu15030626)
Supplement: Supplementary file 1 [file nutrients-15-00626-s001.zip]

Archive with 2 entries (2 files):
- File S1.pdf
- Tables S1-S3.pdf
